# Supplementary material for: Unraveling Hematotoxicity of α-Amanitin in Cultured Hematopoietic Cells
Source: Toxins (Basel). 2024 Jan 22;16(1):61. doi: 10.3390/toxins16010061 (PMC10820516; doi:10.3390/toxins16010061)
Supplement: Supplementary file 1 [file toxins-16-00061-s001.zip]

Archive with 1 entries (1 files):
- toxins-2807936-supplementary.pdf
